# Supplementary material for: Vaccine versus Variants (3Vs): Are the COVID-19 Vaccines Effective against the Variants? A Systematic Review
Source: Vaccines (Basel). 2021 Nov 10;9(11):1305. doi: 10.3390/vaccines9111305 (PMC8622454; doi:10.3390/vaccines9111305)
Supplement: Supplementary file 1 [file vaccines-09-01305-s001.zip]

Archive with 1 entries (1 files):
- vaccines-1410721-supplementary.xlsx
