# Supplementary material for: Vaccine versus Variants (3Vs): Are the COVID-19 Vaccines Effective against the Variants? A Systematic Review
Source: Vaccines (Basel). 2021 Nov 10;9(11):1305. doi: 10.3390/vaccines9111305 (PMC8622454; doi:10.3390/vaccines9111305)
Supplement: Supplementary file 1 [file vaccines-09-01305-s001.zip › vaccines-1410721-supplementary.xlsx]

## Sheet: ROB Quality Assessment
Reference	Study	Country	Region	Representation	Sampling frame	Random selection	Non-response bias	Data collection	Case definition	Test validity	Mode of data collection	Prevalence period	Numerator/denominator	Score	Overall Risk of Bias (1 = low, 2 = moderate, 3 = high)
16	P. T. Heath et al	UK	Europe	0	0	0	0	0	0	1	1	0	0	2	1
17	K. R. W. Emary et al	UK	Europe	0	0	0	0	0	0	1	0	0	0	1	1
18	E. Mahase	South Africa	Africa	1	1	1	1	1	1	1	0	1	1	9	3
19	L. J. Abu-Raddad et al	Qatar	Middle East	1	1	1	0	1	0	0	0	1	0	5	2
20	H. Chemaitelly et al	Qatar	Middle East	0	0	0	0	0	0	0	0	1	0	1	1
21	J. Lopez Bernal et al	UK	Europe	0	0	1	0	1	0	0	0	0	0	2	1
22	A. Puranik et al	US	Americas	0	0	1	0	1	0	0	1	0	0	3	1
23	R. Duerr et al	US	Americas	1	1	0	0	1	0	1	0	1	1	6	2
24	M. W. Tenforde et al	US	Americas	0	0	0	0	1	0	1	1	1	1	5	2
25	J. Lopez Bernal et al	UK	Europe	0	0	1	0	1	0	0	0	0	1	3	1
26	E. J. Haas et al	Israel	Middle East	0	0	1	0	1	0	1	0	0	0	3	1
27	V. J. Hall et al	UK	Europe	0	0	1	0	1	0	1	0	1	0	4	2
28	M. E. Flacco et al	Italy	Europe	0	0	1	0	1	0	1	0	1	0	4	2
29	M. Shrotri et al	UK	Europe	0	0	1	0	0	0	1	0	0	1	3	1
30	V. J. Hall et al	UK	Europe	0	0	1	0	1	0	1	0	1	0	4	2
31	E. Kissling et al	England, France, Ireland, the Netherlands, Portugal, Scotland, Spain, Sweden	Europe	0	0	1	0	1	0	1	0	0	1	4	2
32	T. Charmet et al	France	Europe	0	0	1	1	1	0	1	0	1	1	6	2
33	H. Chung et al	Canada	Americas	0	0	1	0	1	0	1	0	0	1	4	2
34	A. Yassi et al	Canada	Americas	0	0	1	0	1	0	1	0	0	1	4	2
35	D. M. Skowronski et al	Canada	Americas	0	0	1	0	1	0	1	0	0	0	3	1
36	S. Nasreen et al	Canada	Americas	0	0	1	0	1	0	0	0	0	1	3	1
37	V. Shinde et al	South Africa	Africa	0	0	0	0	0	0	0	0	0	0	0	1
38	J. Sadoff et al	South Africa	Africa	0	0	0	0	0	0	0	0	0	0	0	1
39	S. J. Thomas et al	South Africa	Africa	0	0	0	0	0	0	1	0	0	0	1	1
40	O. T. Ranzani et al	Brazil	Americas	0	0	0	0	1	0	0	0	0	0	1	1
41	M. D. T. Hitchings et al	Brazil	Americas	0	0	1	0	1	0	1	0	1	0	4	2
42	S. A. Madhi et al	South Africa	Africa	0	0	0	0	0	0	0	0	0	0	0	1
43	B. Lefèvre et al	France	Europe	0	0	1	0	1	0	1	1	0	1	5	2
44	R. Herlihy et al	US	Americas	0	1	1	0	1	1	1	0	1	1	7	3
45	S. Y. Tartof et al	US	Americas	0	0	1	0	1	0	1	0	0	0	3	1
46	A. Fowlkes et al	US	Americas	0	1	1	0	1	1	1	0	1	0	6	2
47	P. Tang et al	Qatar	Middle East	0	0	1	0	1	0	1	0	1	0	4	2
48	X.-N. Li et al	China	Asia	0	0	1	0	1	0	1	0	0	0	3	1
49	R. Thiruvengadam et al	India	Asia	0	1	1	0	1	0	1	0	0	1	5	2
50	L. T. Keegan et al	US	Americas	1	1	1	0	1	0	1	0	1	1	7	3
